# Supplementary material for: Modelling the global burden of drug-resistant tuberculosis avertable by a post-exposure vaccine
Source: Nat Commun. 2021 Jan 18;12:424. doi: 10.1038/s41467-020-20731-x (PMC7814030; doi:10.1038/s41467-020-20731-x)
Supplement: Supplementary file 3 — Source Data [file 41467_2020_20731_MOESM3_ESM.xlsx]

## Sheet: Figure_1
Year	IncRate_100K_SQ_IND	IncRate_100K_SQ_M72_IND	IncRate_100K_Care_IND	IncRate_100K_Care_M72_IND	IncRate_100K_SQ_RUS	IncRate_100K_SQ_M72_RUS	IncRate_100K_Care_RUS	IncRate_100K_Care_M72_RUS	IncRate_100K_SQ_CHN	IncRate_100K_SQ_M72_CHN	IncRate_100K_Care_CHN	IncRate_100K_Care_M72_CHN	IncRate_100K_SQ_NGA	IncRate_100K_SQ_M72_NGA	IncRate_100K_Care_NGA	IncRate_100K_Care_M72_NGA
2019	9.05333	9.05333	9.05265	9.05265	17.9231	17.9231	17.9231	17.9231	4.40466	4.40466	4.40456	4.40456	8.70441	8.70441	8.70438	8.70438
2020	8.70602	8.70602	8.68507	8.68507	17.304	17.304	17.3025	17.3025	4.29485	4.29485	4.28746	4.28746	8.53578	8.53578	8.53387	8.53387
2021	8.3034	8.3034	8.25282	8.25282	16.7446	16.7446	16.7378	16.7378	4.1614	4.1614	4.13273	4.13273	8.39228	8.39228	8.38177	8.38177
2022	8.01276	8.01276	7.90927	7.90927	16.23	16.23	16.2093	16.2093	4.0303	4.0303	3.96567	3.96567	8.25838	8.25838	8.2293	8.2293
2023	7.72887	7.72887	7.54838	7.54838	15.7629	15.7629	15.7315	15.7315	3.92125	3.92125	3.7835	3.7835	8.17246	8.17246	8.12018	8.12018
2024	7.41958	7.41958	7.1625	7.1625	15.3186	15.3186	15.2913	15.2913	3.80216	3.80216	3.63728	3.63728	8.05835	8.05835	7.99075	7.99075
2025	7.16911	6.87267	6.89578	6.63133	14.9129	14.3156	14.8835	14.2875	3.68462	3.54944	3.50434	3.38071	7.94981	7.67844	7.85672	7.58989
2026	6.92401	5.90558	6.60353	5.65466	14.5542	12.2023	14.5192	12.176	3.56773	3.05753	3.38711	2.89286	7.84743	6.97086	7.74446	6.87205
2027	6.70746	5.66145	6.35706	5.35176	14.2044	11.7569	14.1622	11.7328	3.45972	2.88451	3.2709	2.72796	7.80704	6.87716	7.68822	6.76962
2028	6.4996	5.482	6.08856	5.13051	13.8637	11.6874	13.8201	11.6518	3.36605	2.82355	3.16793	2.65781	7.72623	6.89358	7.59645	6.77159
2029	6.2844	5.30106	5.86346	4.91772	13.5364	11.5911	13.5045	11.5423	3.27502	2.77285	3.07339	2.60679	7.62883	6.80146	7.4722	6.67028
2030	6.07771	5.00759	5.69087	4.67823	13.2249	11.2033	13.1897	11.1521	3.18554	2.66623	2.98116	2.50829	7.56052	6.62124	7.39662	6.47246
2031	5.90205	4.55594	5.54102	4.30342	12.9073	10.2892	12.8738	10.2633	3.09713	2.43632	2.8898	2.29811	7.50333	6.2158	7.31674	6.04068
2032	5.74857	4.40989	5.36399	4.15852	12.614	10.1572	12.58	10.1169	3.01518	2.37649	2.81334	2.22896	7.42575	6.17874	7.23551	6.01604
2033	5.58152	4.31985	5.17563	4.06101	12.3056	10.1531	12.311	10.1101	2.93256	2.34935	2.7347	2.20651	7.36329	6.21046	7.15854	6.0253
2034	5.39327	4.23005	5.02392	3.95782	12.012	10.1031	12.0145	10.0753	2.85266	2.3231	2.66253	2.1856	7.30499	6.24979	7.08441	6.03948
2035	5.26176	4.11957	4.88695	3.84397	11.7355	10.037	11.7354	10.0179	2.77524	2.29847	2.58897	2.16182	7.26661	6.27618	7.04685	6.03691

## Sheet: Figure_2
Country	AvtCase_K_M72	AvtCase_K_M72_care
IND	200.988	262.881
CHN	86.3777	113.082
RUS	40.2255	40.8946
PAK	36.375	52.7294
IDN	41.3344	55.9333
NGA	28.713	33.0743
PHL	17.8423	24.8415
UKR	14.0517	15.0536
MMR	13.0039	13.0039
ZAF	10.2649	10.4243
VNM	17.5179	18.1596
MOZ	8.48806	26.9636
COD	6.07807	8.49095
BGD	9.80487	11.1771
PRK	9.06017	15.5034
KAZ	5.79916	5.79916
UZB	5.05878	5.32184
SOM	10.7767	11.0429
THA	5.15232	6.7733
AGO	2.87357	6.65394
PER	4.97507	7.82724
KGZ	4.15393	5.25059
KEN	2.07765	2.15843
PNG	6.84315	14.7087
TJK	4.74923	4.83207
ETH	2.99523	3.01151
ZWE	1.92712	1.84534
BLR	2.18948	2.28928
MDA	1.79606	1.80147
AZE	1.73903	1.8456

## Sheet: Figure_3
Country	AvtCase_prc_M72	AvtCase_prc_cases_care	AvtCase_prc_cases_M72_care
IND	10.7689	3.89728	13.898
CHN	9.66958	3.39653	12.5138
RUS	9.35849	0.142619	9.47229
PAK	9.37943	4.81967	13.5754
IDN	12.0272	5.28641	16.1665
NGA	8.50512	1.61193	10.037
PHL	10.5125	5.62079	15.4868
UKR	9.51821	0.70833	10.1213
MMR	9.51812	0	9.51812
ZAF	8.34256	0.207763	8.55102
VNM	13.0851	0.620405	13.6559
MOZ	5.2431	11.782	16.4194
COD	7.45136	3.10252	10.546
BGD	11.2641	2.04238	12.9598
PRK	13.7119	11.493	22.6903
KAZ	10.9179	0	10.9179
UZB	9.47686	0.555321	9.9675
SOM	9.61207	0.309992	9.95045
THA	10.3041	3.5331	13.2978
AGO	7.67949	11.9513	18.9307
PER	11.565	7.50153	17.6565
KGZ	12.2524	4.07623	15.3318
KEN	8.02005	0.240854	8.30615
PNG	15.1662	23.4525	33.1901
TJK	15.6941	0.394095	15.9844
ETH	10.2598	0.0769002	10.3373
ZWE	9.75947	-0.418923	9.33913
BLR	10.591	0.62872	11.0544
MDA	10.1441	0.256477	10.308
AZE	10.1451	0.737252	10.7164

## Sheet: Figure_4
Country	AvtDeath_K_M72	AvtDeath_K_M72_care
IND	47.0568	231.708
CHN	8.15583	39.0146
RUS	7.84061	39.6339
PAK	6.22987	23.7298
IDN	8.0699	41.5126
NGA	8.33825	10.3082
PHL	2.01892	11.492
UKR	3.00397	19.7571
MMR	2.61178	2.61178
ZAF	2.89153	13.591
VNM	2.241	4.49598
MOZ	3.16702	14.5985
COD	0.808514	1.74121
BGD	1.38799	2.08565
PRK	1.04194	2.57824
KAZ	0.554106	0.554106
UZB	0.943073	4.18405
SOM	2.11087	2.21026
THA	1.08182	3.71219
AGO	0.314275	1.72999
PER	0.45155	1.9514
KGZ	0.608373	3.22745
KEN	0.455846	0.899061
PNG	0.983311	2.24213
TJK	0.783823	2.1762
ETH	0.394639	0.403232
ZWE	0.607814	2.55415
BLR	0.23968	0.684949
MDA	0.302667	1.83583
AZE	0.299345	1.34983

## Sheet: Figure_5
Country	AvtDeath_prc_M72	AvtDeath_prc_care	AvtDeath_prc_M72_care
IND	7.33815	31.12	35.9663
CHN	7.2209	29.47	34.2134
RUS	7.25647	32.2992	36.7944
PAK	6.31143	18.9045	23.8023
IDN	8.12066	36.8649	41.3769
NGA	7.11301	1.7977	8.80808
PHL	6.40704	35.0129	38.689
UKR	7.25413	44.1421	47.6069
MMR	7.45603	0	7.45603
ZAF	6.72242	26.134	31.0243
VNM	9.99047	10.9975	19.9956
MOZ	5.15336	19.4547	23.9876
COD	5.64548	7.0906	12.2839
BGD	8.42189	5.06951	12.7454
PRK	10.2604	17.1651	24.6334
KAZ	8.77921	0	8.77921
UZB	7.4174	27.7503	32.6392
SOM	7.7009	0.368058	8.20742
THA	7.75256	20.3642	26.2108
AGO	6.09523	30.6882	34.7621
PER	9.03981	33.6059	38.9179
KGZ	9.37391	45.721	49.888
KEN	6.28406	6.50737	12.3076
PNG	11.8563	19.2897	27.2645
TJK	11.6919	22.8763	31.4521
ETH	7.55863	0.119267	7.66337
ZWE	7.94972	28.1265	33.3304
BLR	8.26612	16.4702	23.1547
MDA	7.8347	43.2704	47.1085
AZE	7.72464	30.2914	35.515
